# Supplementary material for: Methodological challenges in systematic reviews of mHealth interventions: Survey and consensus-based recommendations
Source: Int J Med Inform. Author manuscript; Available in PMC 2024 Jun 21. (PMC11192046; doi:10.1016/j.ijmedinf.2024.105345)
Supplement: 5 [file NIHMS1994139-supplement-5.xlsx]

## Sheet: SR_mHMC
CASE		MC02_01	MC02_02	MC02_03	MC02_04	MC02_05	MC03_01	MC03_02	MC03_03	MC04_01	MC04_02	MC04_03	MC04_04	MC04_05	MC05_01	MC5_03	MC5_05	MC5_04	MC5_02	MC05_06	MC05_07	MC05_08	MC05_09	MC05_10	MC05_11	OtherMC	Academic background	MI01	MI01_01	MI01_02	MI01_03	MI01_04	MI01_05	MI01_06	MI01_07	MI01_08	MI01_09	MI01_10	MI01_11	MI01_12	MI01_13	MI01_14	MI01_15	MI01_16	MI01_17	MI01_17a	MI02	MI03	MI04
Interview number (ongoing)	Included	Question: Defining the eligible study designs	Question: Defining the population	Question: Defining the intervention	Question: Defining the comparator	Question: Selecting the outcomes	Evidence: Availability of appropriate controlled vocabulary, such as MesH terms	Evidence: Identifying the design of the retrieved studies	Evidence: Dealing with grey literature, such as conferences	Data extraction: Extracting details of the mHealth intervention	Data extraction: Defining the intervention intensity (dose) and components	Data extraction: Assessing intervention integrity (use of the study intervention as intended)	Data extraction: Dealing with co-interventions	Data extraction: Assessing the risk of bias of non-randomized intervention studies, such as pre-post studies	Other challenges: Writing a review protocol that can anticipate all the scenarios	Other challenges: Availability of suitable outcome measurement instruments for trials	Other challenges: Verifying the validity of data of the included studies	Other challenges: Large amount of missing data	Other challenges: Differential follow-up rates between the intervention and comparator groups	Other challenges: Interpreting outcomes and identifying thresholds for decision-making	Other challenges: Including real word evidence data	Other challenges: Applying GRADE to assess the certainty of the evidence	Other challenges: Dealing with a dynamic research field in which interventions are continuously evolving	Other challenges: Maintaining an updated review: results are outdated soon after publication	Other challenges: Need to consider preprints, that is, reports that have not completed the peer-review process	OtherMethodolChallenges: [01]		AcadBackground: Residual option (negative) or number of selected options	AcadBackground: Biology	AcadBackground: Chemistry	AcadBackground: Computer science	AcadBackground: Economics	AcadBackground: Engineering	AcadBackground: Epidemiology	AcadBackground: Linguistics	AcadBackground: Medicine	AcadBackground: Neuroscience	AcadBackground: Nursing	AcadBackground: Philosophy	AcadBackground: Physics	AcadBackground: Psychology	AcadBackground: Physiotherapy	AcadBackground: Social science	AcadBackground: Sports science	AcadBackground: Other	AcadBackground: Other (free text)	Number of SRmHI	Number of SRmHI	Interested in WS?
1		4	3	4	4	5	3	4	4	4	4	4	4	3	4	4	4	4	3	3	5	3	4	5	3	The main challenge I faced was how to deal with big amounts of missing participant data		2	1	1	1	1	1	2	1	2	1	1	1	1	1	1	1	1	2	Epidemiology	1	5	1
2		3	3	4	4	4	5	4	3	3	3	3	3	-9	4	4	3	3	3	3	3	4	4	3	3	The biggest challenges we found were inconsistent terminology and difficulties identifying relevant studies because of this.		1	1	1	1	1	1	1	1	2	1	1	1	1	1	1	1	1	1		1	2	2
3		3	3	4	3	3	3	3	3	4	5	5	3	-9	3	4	3	4	3	3	-9	-9	-9	4	-9	The definition how much face to face contact is acceptable to include a mHealth trial is difficult. The control conditions vary a lot a can introduce a lot of heterogeneity when pooling studies. Heterogeneity is not mentioned in the list according to my reading.		1	1	1	1	1	1	1	1	1	1	1	1	1	2	1	1	1	1		2	5	1
4		2	2	2	4	3	2	2	4	4	4	4	-9	3	4	-9	-9	2	5	3	-9	3	4	-9	3			1	1	1	1	1	1	1	1	1	1	1	1	1	2	1	1	1	1		1	2	2
5		3	3	4	4	3	4	3	3	4	4	4	4	3	3	4	3	3	3	3	3	4	4	4	3			1	1	1	1	1	1	1	1	1	1	1	1	1	2	1	1	1	1		2	3	1
6		3	3	3	3	3	2	3	3	2	3	3	3	3	3	3	3	3	3	3	3	4	3	3	3			3	1	1	2	1	2	1	1	2	1	1	1	1	1	1	1	1	1		3	5	1
7		4	2	4	5	2	4	3	-9	4	4	3	-9	4	4	4	5	3	4	4	5	3	4	4	-9			1	1	1	1	1	1	1	1	1	1	1	1	1	1	1	1	1	2	Nutrition	1	1	1
8		3	4	5	4	3	4	3	4	5	5	5	3	3	4	3	3	4	4	4	5	-9	5	4	-9			1	1	1	1	1	1	1	1	1	1	1	1	1	2	1	1	1	1		2	4	1
9		1	2	4	5	2	5	2	5	5	4	4	4	5	4	4	4	5	5	5	2	5	4	5	5			1	1	1	2	1	1	1	1	1	1	1	1	1	1	1	1	1	1		2	2	1
10		3	4	4	5	3	4	4	4	3	5	4	4	3	3	3	3	3	3	4	-9	-9	-9	4	4			2	1	1	1	2	1	1	1	2	1	1	1	1	1	1	1	1	1		2	5	1
11		4	3	4	3	5	4	4	4	5	5	5	4	4	5	4	5	4	3	4	4	4	4	4	4	The biggest issue is poor design and reporting of the primary studies. This leads to the methodological challenges and the low quality evidence that results. Many authors do not seen to understand that mHealth interventions are by their very nature complex interventions and fail to adequately develop and describe their interventions (which also frequently do not have any theoretical basis or are …		1	1	1	1	1	1	1	1	2	1	1	1	1	1	1	1	1	1		4	3	1
12		4	3	5	5	4	3	4	4	5	4	5	5	4	4	5	4	5	5	5	5	-9	5	5	-9			2	1	1	1	1	1	1	1	1	1	1	1	1	1	1	2	1	2	Communication Science	4	5	2
13		4	3	4	5	3	4	5	5	3	4	4	4	3	3	4	4	3	5	4	5	3	5	5	3	It is much difficult to distinguish between efficacy and effectiveness trials		3	2	2	1	1	1	1	1	1	1	1	1	1	1	1	1	1	2	Public Health	3	5	1
14		3	3	3	3	3	3	3	3	4	4	4	4	3	3	4	3	3	-9	3	-9	-9	-9	4	-9			1	1	1	1	1	1	2	1	1	1	1	1	1	1	1	1	1	1		1	2	2
15		3	3	3	3	3	4	5	2	5	5	5	4	5	5	5	5	5	5	5	5	5	5	5	2			1	1	1	1	1	1	1	1	2	1	1	1	1	1	1	1	1	1		1	3	1
16		3	3	4	4	4	4	3	-9	4	5	5	5	5	5	4	4	5	3	4	4	5	5	5	-9	I have worked on systematic review of the Apps themselves, which is even more challenging than assessing publications, due to the lack of guidelines, limited number of databases and certification bodies, who have different criteria. Standardisation is a problem		1	1	1	1	1	1	1	1	2	1	1	1	1	1	1	1	1	1		2	5	1
17		4	3	3	2	5	1	1	4	4	4	4	4	5	5	5	4	5	4	4	4	2	2	5	5			1	1	1	1	1	1	1	1	1	1	1	1	1	1	1	1	1	2	Medical Informatics	2	5	1
18		4	3	4	4	3	3	3	4	3	4	4	4	3	4	4	4	4	3	3	4	3	3	4	4			2	1	1	1	1	1	1	1	1	1	1	1	1	2	2	1	1	1		2	5
19		4	1	4	5	4	3	3	4	5	5	4	4	5	4	5	5	5	5	5	5	5	5	5	-9			5	1	1	1	1	2	1	1	2	1	1	1	2	1	2	1	2	1		1	3	1
20		3	3	3	3	3	4	3	-9	-9	-9	3	3	-9	3	3	3	-9	3	-9	-9	3	4	3	-9			1	1	1	1	1	1	1	1	1	1	1	1	1	2	1	1	1	1		1	2	2
21		3	3	4	4	3	3	3	-9	3	3	3	3	3	3	3	3	3	-9	3	3	-9	3	3	-9			1	1	1	1	1	1	1	1	1	1	1	1	1	2	1	1	1	1		2	4	1
22		3	3	4	4	3	3	3	4	5	4	5	4	3	3	3	3	-9	4	4	-9	3	5	4	-9			3	1	1	1	1	1	1	1	1	1	1	1	1	2	1	2	2	1		1	3	2
23		4	3	4	3	4	5	4	5	5	4	4	-9	5	-9	3	4	3	3	-9	4	-9	3	4	5	COVID contact tracing apps SR. Was a rapid review with specific challenges (lots of preprint, model-based studies. Very few empirical studies)		1	1	1	1	1	1	2	1	1	1	1	1	1	1	1	1	1	1		1	5	2
24		3	3	3	3	3	3	3	3	4	3	4	4	3	4	3	3	4	3	3	3	3	4	4	-9			1	1	1	1	1	1	1	1	1	1	2	1	1	1	1	1	1	1		3	5	2
25		3	3	4	4	3	3	3	3	4	4	3	3	3	4	3	2	3	3	4	4	3	4	3	3	the use of different keywords to reach for mhealth interventions		1	1	1	1	1	1	1	1	1	1	1	1	1	2	1	1	1	1		1	5	1
26		5	3	4	5	4	2	4	4	4	5	5	5	5	4	4	5	5	4	5	5	5	5	3	3			1	1	1	1	1	1	2	1	1	1	1	1	1	1	1	1	1	1		1	5	1
27		4	3	4	3	4	3	3	3	4	4	4	3	3	4	4	3	3	3	3	-9	-9	4	3	3	Often key information about mHealth interventions are published in separate articles, requiring extra effort in extracting data. This also happens in other types of reviews but seemed to be a big issue in the review I conducted, creating extra work in following up with authors or digging through related articles.		2	1	1	2	1	1	1	1	1	1	1	1	1	2	1	1	1	1		1	3	1
28		3	3	4	4	3	4	4	3	4	4	3	3	3	3	3	2	2	2	3	3	-9	3	3	1			1	1	1	1	1	1	2	1	1	1	1	1	1	1	1	1	1	1		1	2	1
29		5	1	4	4	1	5	2	2	3	4	4	4	4	4	4	2	3	3	4	3	5	5	5	3			1	1	1	1	1	1	1	1	1	1	2	1	1	1	1	1	1	1		3	5	1
30		3	3	4	3	3	4	3	3	4	4	3	3	-9	4	3	3	4	3	3	3	3	4	4	3	Diffiult to define what counts as a digital health intervention - no consensus on terminology, and the types of intervention and technology is changing over time. Interventions often include some kind of 'human' element (e.g. moderated discussion board, Q&A), so are not clearly either 'digital' or 'personally delivered' interventions. Actual content of interventions is often hard to find - in ter…		3	1	1	1	1	1	2	1	2	1	1	1	1	1	1	2	1	1		5	1	2
31		3	1	1	1	1	1	3	4	5	5	-9	5	5	3	3	3	3	3	3	3	3	3	3	3			1	1	1	1	1	1	1	1	1	1	1	1	1	2	1	1	1	1		4	5	1
32		4	2	2	4	3	2	2	1	4	3	4	-9	4	-9	4	-9	4	4	-9	-9	-9	5	4	5			1	1	1	1	1	1	2	1	1	1	1	1	1	1	1	1	1	2	Public Health	2	4	2
33		5	4	4	4	3	5	5	-9	5	5	5	5	5	5	4	4	5	4	4	4	4	5	5	4	differentiaing terminology		1	1	1	1	1	1	1	1	1	1	1	1	1	2	1	1	1	1		5	5	1
34		4	4	5	4	4	4	3	4	3	4	4	5	-9	3	4	4	3	3	3	-9	3	4	4	3	Rapidly evolving space Quantitative summaries are challenging because of the heterogeneity of populations and interventions.		2	1	1	1	1	1	2	1	2	1	1	1	1	1	1	1	1	1		1	5	1
35		4	2	2	2	5	5	4	3	4	5	-9	-9	-9	-9	5	5	5	-9	5	-9	-9	5	5	5			1	1	1	2	1	1	1	1	1	1	1	1	1	1	1	1	1	1		5	5	1
36		3	3	3	4	4	3	3	3	4	3	2	3	3	4	4	3	3	3	3	3	-9	3	4	4			1	1	1	1	1	1	1	1	1	1	1	1	1	1	1	2	1	1		2	5	1
37		3	3	4	3	3	4	3	3	4	4	3	3	3	4	3	3	3	4	3	3	-9	4	4	3	Different definiitions of mHealth		1	1	1	1	1	1	1	1	1	1	1	1	1	2	1	1	1	1		5	5	1
38		3	3	3	4	4	3	3	3	3	3	3	3	4	3	4	3	3	3	3	3	3	3	3	3			2	1	1	1	1	1	2	1	1	1	1	1	1	1	1	1	1	2	Public Health	1	2	1
39		3	3	3	4	4	3	3	3	4	4	4	4	3	2	3	3	2	3	-9	-9	3	5	5	4			4	1	1	2	1	1	1	1	1	1	1	1	1	1	1	2	2	2	Statistics	3	5	1
40		3	2	5	5	4	5	4	3	3	5	5	3	4	4	5	3	4	3	4	4	-9	5	5	3			2	1	1	2	1	1	2	1	1	1	1	1	1	1	1	1	1	2	Public Health	3	1	1
41		1	1	2	-9	5	3	2	2	4	4	2	1	2	2	4	4	-9	-9	-9	2	-9	3	1	1			1	1	1	1	1	1	1	1	1	1	1	1	1	1	1	1	1	2	Health science	1	1	1
42		4	3	4	3	5	4	4	4	4	4	4	3	3	3	3	3	4	3	4	2	4	4	4	3			2	1	1	1	1	1	1	1	2	1	1	1	1	1	1	2	1	1		1	2	2
43		3	3	4	3	3	4	3	3	3	4	4	4	3	3	3	3	4	5	4	5	3	3	2	3	It becomes difficult to operationally and comprehensively define m-Health or e-Health since the information technology develops so fast.		1	1	1	1	1	1	1	1	1	1	2	1	1	1	1	1	1	1		1	5	1
44		4	4	4	4	4	4	4	4	4	4	4	4	4	4	4	4	4	4	4	4	4	4	4	4			2	1	1	1	1	1	1	1	2	1	1	1	1	1	1	1	2	1		1	5	1
45		3	3	3	3	3	3	3	4	3	4	3	3	4	3	3	3	3	3	3	3	3	3	3	3			1	1	1	1	1	1	2	1	1	1	1	1	1	1	1	1	1	2	Public Health	1	4	2
46		3	3	5	5	4	5	3	5	4	5	3	3	3	3	4	3	3	3	5	-9	3	3	3	2			1	1	1	1	1	1	1	1	2	1	1	1	1	1	1	1	1	1		1	5	1
47		4	2	2	-9	2	2	2	2	2	-9	3	4	3	4	-9	3	2	3	3	2	-9	3	3	2			2	1	1	2	1	1	1	1	1	1	1	1	1	2	1	1	1	1		1	1	1
48		3	3	5	4	3	4	3	3	4	5	4	4	-9	5	3	4	3	4	3	3	4	4	3	-9			3	1	1	1	1	1	2	1	1	1	1	1	1	1	2	1	1	2	Rehabilitation	1	5	1
49		3	3	5	4	3	3	3	3	4	4	4	4	3	4	3	3	3	3	3	3	3	4	3	3			3	1	1	1	1	1	1	1	2	1	1	1	1	1	2	1	2	1		1	5	1
50		4	4	2	3	4	3	4	3	3	4	4	4	3	3	4	4	3	3	4	4	4	5	5	3	We haven't yet gotten our act together with MHealth. Its great that you are addressing this issue. Happy to be on board with your advisory team. Challenges are many- but those are because we haven't figured out the optimum study designs to scale these interventions. We are also using the same rubric that possibly is not required for MHealth. I hope we can push the boundaries in this continuously …		2	1	1	1	1	1	2	1	1	1	1	1	1	1	1	1	1	2	Infectious Disease, Digital Health	4	5	1
